# Supplementary material for: Association between Traumatic Subarachnoid Hemorrhage and Acute Respiratory Failure in Moderate-to-Severe Traumatic Brain Injury Patients
Source: J Clin Med. 2022 Jul 10;11(14):3995. doi: 10.3390/jcm11143995 (PMC9318973; doi:10.3390/jcm11143995)
Supplement: Supplementary file 1 [file jcm-11-03995-s001.zip]

Archive with 2 entries (2 files):
- supplement table S3.xlsx
- Supplementary material.pdf
